# Supplementary material for: Effects of Algicidal Macrophyte Metabolites on Cyanobacteria, Microcystins, Other Plankton, and Fish in Microcosms
Source: Toxins (Basel). 2023 Aug 28;15(9):529. doi: 10.3390/toxins15090529 (PMC10535574; doi:10.3390/toxins15090529)
Supplement: Supplementary file 1 [file toxins-15-00529-s001.zip]

Archive with 1 entries (1 files):
- toxins-2486350-supplementary.pdf
